# Supplementary material for: Can fund shareholding inhibit insufficient R&D input?——Empirical evidence from Chinese listed companies
Source: PLoS One. 2021 Mar 25;16(3):e0248674. doi: 10.1371/journal.pone.0248674 (PMC7993821; doi:10.1371/journal.pone.0248674)
Supplement: S1 Data — (ZIP) [file pone.0248674.s001.zip]

Archive with 16 entries (10 files):
- S1/
- S1/Estimation of UnderR&D/
- S1/Estimation of UnderR&D/Code_UnderR&D.docx
- S1/Estimation of UnderR&D/Data_UnderR&D.dta
- S1/Main Regress and Further Analysis/
- S1/Main Regress and Further Analysis/Code_Main Regress and Further Analysis.doc
- S1/Main Regress and Further Analysis/Code_Main Regress and Further Analysis.dta
- S1/Robust_Test_1/
- S1/Robust_Test_1/Code_Robust_Test_1.docx
- S1/Robust_Test_1/Robust Test_1.dta
- S1/Robust_Test_2/
- S1/Robust_Test_2/Code_Robust_Test_2.docx
- S1/Robust_Test_2/Robust Test_2.dta
- S1/Robust_Test_3/
- S1/Robust_Test_3/Code_Robust_Test_3.docx
- S1/Robust_Test_3/Robust Test_3.dta
